# Supplementary material for: Cytokine, Chemokine, and Metalloprotease Activation in the Serum of Patients with Nephropathia Epidemica from the Republic of Tatarstan and the Republic of Mordovia, Russia
Source: Pathogens. 2021 Apr 27;10(5):527. doi: 10.3390/pathogens10050527 (PMC8145562; doi:10.3390/pathogens10050527)
Supplement: Supplementary file 1 [file pathogens-10-00527-s001.zip]

Archive with 1 entries (1 files):
- pathogens-1162779-supplementary.pdf
